# Supplementary material for: Pickering emulsion droplet-based biomimetic microreactors for continuous flow cascade reactions
Source: Nat Commun. 2022 Jan 25;13:475. doi: 10.1038/s41467-022-28100-6 (PMC8789915; doi:10.1038/s41467-022-28100-6)
Supplement: Supplementary file 2 — Source data [file 41467_2022_28100_MOESM2_ESM.xlsx]

## Sheet: Figure 2a (Inset)
Size (µm)	Count
< 20	12
20-25	31
25-30	61
30-35	58
35-40	32
> 40	7

## Sheet: Figure 2i
Distance (µm)	Intensity (a.u.) (green)	Intensity (a.u.) (red)
0	42	18
0.199507	122	27
0.399015	58	32
0.598522	80	57
0.79803	158	63
0.997537	255	52
1.19704	255	48
1.39655	255	60
1.59606	255	73
1.79557	255	21
1.99507	114	18
2.19458	45	11
2.39409	34	12
2.5936	44	11
2.7931	36	13
2.99261	51	43
3.19212	51	43
3.39163	64	117
3.59113	61	227
3.79064	75	255
3.99015	82	255
4.18966	101	255
4.38916	62	255
4.58867	70	255
4.78818	93	255
4.98769	74	255
5.18719	107	255
5.3867	93	255
5.58621	73	166
5.78572	83	63
5.98522	88	27
6.18473	85	28
6.38424	83	36
6.58375	70	79
6.78325	60	37
6.98276	24	25
7.18227	27	10
7.38178	12	10
7.58128	24	10
7.78079	27	9
7.9803	35	9
8.17981	32	29
8.37931	61	23
8.57882	38	21
8.77833	51	21
8.97784	31	12
9.17734	48	13
9.37685	36	9
9.57636	40	11
9.77586	39	8
9.97537	39	10
10.1749	33	15
10.3744	45	14
10.5739	36	53
10.7734	62	67
10.9729	73	70
11.1724	71	64
11.3719	59	84
11.5714	42	51
11.7709	49	45
11.9704	28	24
12.17	57	35
12.3695	104	29
12.569	99	50
12.7685	78	82
12.968	99	152
13.1675	69	163
13.367	70	172
13.5665	62	142
13.766	38	99
13.9655	40	86
14.165	55	90
14.3645	65	59
14.564	57	54
14.7636	58	63
14.9631	53	30
15.1626	53	30
15.3621	44	23
15.5616	55	26
15.7611	83	16
15.9606	107	25
16.1601	129	20
16.3596	73	13
16.5591	74	13
16.7586	72	23
16.9581	95	20
17.1576	62	15
17.3571	65	24
17.5567	51	34
17.7562	42	24
17.9557	65	21
18.1552	62	29
18.3547	115	26
18.5542	114	20
18.7537	96	25
18.9532	83	17
19.1527	139	16
19.3522	70	16
19.5517	60	17
19.7512	36	28
19.9507	42	58
20.1503	31	44
20.3498	62	69
20.5493	71	53
20.7488	78	46
20.9483	65	27
21.1478	65	27
21.3473	75	36
21.5468	85	91
21.7463	84	171
21.9458	77	217
22.1453	77	194
22.3448	81	245
22.5443	115	255
22.7438	152	255
22.9434	146	255
23.1429	80	183
23.3424	62	141
23.5419	86	88
23.7414	87	47
23.9409	91	28
24.1404	51	17
24.3399	51	17
24.5394	57	18
24.7389	109	23
24.9384	100	15
25.1379	87	11
25.3374	47	10
25.537	65	10
25.7365	79	10
25.936	45	10
26.1355	59	12
26.335	145	26
26.5345	217	28
26.734	255	36
26.9335	235	32
27.133	255	41
27.3325	255	24
27.532	127	13
27.7315	71	16
27.931	35	17
28.1306	28	49
28.3301	44	11
28.5296	26	5
28.7291	17	8
28.9286	16	13
29.1281	22	15
29.3276	33	13
29.5271	22	13
29.7266	11	14
29.9261	23	12
30.1256	37	14
30.3251	25	17
30.5246	28	28
30.7241	84	35
30.9237	224	56
31.1232	255	42
31.3227	212	26
31.5222	82	10
31.7217	18	11
31.9212	23	12
32.1207	23	9
32.3202	14	8
32.5197	14	9
32.7192	26	12
32.9187	25	8
33.1182	41	15
33.3177	31	8
33.5173	39	15
33.7168	26	17
33.9163	14	8
34.1158	27	9
34.3153	30	12
34.5148	29	6
34.7143	18	5
34.9138	44	11
35.1133	38	9
35.3128	30	8
35.5123	24	9
35.7118	23	7
35.9113	21	6
36.1108	26	8
36.3104	37	16
36.5099	57	21
36.7094	43	18
36.9089	51	25
37.1084	30	19
37.3079	53	24
37.5074	33	23
37.7069	70	32
37.9064	112	41
38.1059	144	27
38.3054	161	23
38.5049	157	22
38.7044	240	28
38.904	214	37
39.1035	210	63
39.303	210	63
39.5025	203	194
39.702	153	167
39.9015	123	61
40.101	60	17
40.3005	61	7
40.5	17	3

## Sheet: Figure 3b
System A				System B				System C
Time (h)	Conversion (%)	ee (%)		Time (h)	Conversion (%)	ee (%)		Time (h)	Conversion (%)	ee (%)
0	0	0		0	0	0		0	0	0
3	0.5	99		3	2.1	99		3	5.78	99
6	0.4	99		6	2.6	99		6	4.72	99
9	0.5	99		9	3.2	99		9	5.74	99
12	0.3	99		12	3.1	99		12	5.8	99
15	0.5	99		15	5	99		15	8.3	99
				18	4.3	99		18	10.6	99
				21	4.2	99		21	12.3	99
				24	4.3	99		24	14.8	99

## Sheet: Figure 3c
Time on stream (h)	Conversion (%)	ee (%)
0	0	0
4	56	99
10	68	99
20	79.2	99
32	80.5	99
44	79.3	99
56	80	99
62	82.3	99
68	82.6	99
74	81.6	99
80	82.1	99
86	82.3	99

## Sheet: Figure 3d
	CE (mol mol-1 h-1)
System A	0.00015
System B	0.002
System C	0.043
System D	0.61

## Sheet: Figure 3e
	Specific activity (U mg-1)
System A	0.00018
System B	0.004
System C	0.065
System D	0.035

## Sheet: Figure 3f
Partition coefficient (α)	Batch system	Continuous flow system
1	0.02	0.05
1.5	0.023077	0.075
1	0.025	0.1
1.5	0.026316	0.125
2	0.027273	0.15
2.5	0.028	0.175
3	0.028571	0.2
3.5	0.029032	0.225
4	0.029412	0.25
4.5	0.02973	0.275
5	0.03	0.3

## Sheet: Figure 4a
Figure 4a1							Figure 4a2
Co-encapsulated		Separately encapsulated						CE (mol mol-1 h-1)
Time on stream (h)	Conversion (%)	Time on stream (h)	Conversion (%)				System I	0.41
0	0	0	0				System II	0.136
2	19.8045	3	0.5
4	20.0155	9	0.8
6	33.6855	15	2.5
8	32.855	18	4.8
10	32.6	21	4.9
12	32.5	24	7.5
14	33	27	7.3
18	33.661	30	8.2
20	33.875	33	9.5
22	30.912	36	9.7
24	33.6505	39	9.8
26	33.694	42	11.3
28	33.8	45	12.3
30	34.9	48	11.7
32	35.4	51	12.5
34	35.6	57	12.1
36	38.414	60	11.6
38	35.34	63	11.8
40	36.405	66	11.2
42	30.0105
44	30.866

## Sheet: Figure 4b
Figure 4b2											Figure 4b3
2.5 wt%		5.0 wt%		10 wt%		20 wt%						CE (mol mol-1 h-1)
Time on stream (h)	Conversion (%)	Time on stream (h)	Conversion (%)	Time on stream (h)	Conversion (%)	Time on stream (h)	Conversion (%)				2.5 wt%	0.24
0	0	0	0	0	0	0	0				5.0 wt%	0.41
2	5.6	2	19.8045	4	47.054	4	53.6				10 wt%	0.61
6	6.98	4	20.0155	6	48.766	8	60.2				20 wt%	0.87
8	7.058	6	33.6855	8	47.774	16	67.6
10	9.68	8	32.855	10	48.677	20	73.5
14	15.8	10	32.6	12	48.5	30	76.2
18	17.6	12	32.5	14	48.3	36	75.6
20	18.02	14	33	16	48.6	42	74.9
22	18.02	18	33.661	18	49
24	18.536	20	33.875	20	49.789
26	20.603	22	30.912	22	49.587
28	20.3	24	33.6505	24	53.448
32	20.3	26	33.694	26	53.587
34	20.3	28	33.8	28	52.265
36	21.675	30	34.9	30	52
38	19.201	32	35.4	32	52
40	19.362	34	35.6	34	52
42	24.107	36	38.414	36	52
		38	35.34	38	52.438
		40	36.405	40	54.293
		42	30.0105	42	53.979
		44	30.866	44	51.682

## Sheet: Figure 4c
Figure 4c1					Figure 4c2
Radius of microreactors (µm)	CE (mol mol-1 h-1)				Radius of microreactors (µm)	CE
7.5	0.44				0.1	2.12829
14.5	0.41				0.3	2.12812
27	0.3				0.6	2.12755
					1	2.12619
					3	2.10941
					6	2.05532
					10	1.94088
					20	1.5718
					30	1.24301
					40	1
					60	0.694311
					100	0.405816
					193	0.182388
					300	0.0999165

[truncated: 5 more sheets: Figure 5b, Figure 5d, Figure 5e, Figure 6A, Figure 6B]
